# Supplementary material for: Chestnut Shell Polyphenols Inhibit the Growth of Three Food-Spoilage Bacteria by Regulating Key Enzymes of Metabolism
Source: Foods. 2023 Sep 2;12(17):3312. doi: 10.3390/foods12173312 (PMC10486611; doi:10.3390/foods12173312)
Supplement: Supplementary file 1 [file foods-12-03312-s001.zip]

Archive with 1 entries (1 files):
- foods-2546445-supplementary.pdf
